# Supplementary material for: An ER phospholipid hydrolase drives ER-associated mitochondrial constriction for fission and fusion
Source: eLife. 2022 Nov 30;11:e84279. doi: 10.7554/eLife.84279 (PMC9725753; doi:10.7554/eLife.84279)
Supplement: Figure 4—figure supplement 1—source data 3. [file elife-84279-fig4-figsupp1-data3.zip]

Archive with 1 entries (1 files):
- Figure 4-figure supplement 1-source data 3.tif
